# Supplementary material for: Transient expression in Nicotiana benthamiana for rapid functional analysis of genes involved in non‐photochemical quenching and carotenoid biosynthesis
Source: Plant J. 2016 Sep 15;88(3):375–86. doi: 10.1111/tpj.13268 (PMC5516181; doi:10.1111/tpj.13268)
Supplement: Supplementary file 7 — Table S2. A list of primers used in this study. [file TPJ-88-375-s007.xlsx]

## Sheet: Sheet1
AtVDE+attb1 for	LBL1	ggggacaagtttgtacaaaaaagcaggctATGGCAGTAGCTACACAT
AtZEP+attb1 for	LBL4	ggggacaagtttgtacaaaaaagcaggctATGGGTTCAACTCCG
AtPsbS+attb1 for	LBL7	ggggacaagtttgtacaaaaaagcaggctATGGCTCAAACCATGCTG
FLAG+AtPsbS-ST rev	LBL15	TTACTTATCATCATCATCCTTATAATCGCTTTCTTCACCATCATC
FLAG+AtVDE-ST rev	LBL16	TTACTTATCATCATCATCCTTATAATCCCTGACCTTCCTGATTGG
FLAG+AtZEP-ST rev	LBL17	TTACTTATCATCATCATCCTTATAATCAGCTGTCTGAAGTAATTTATC
attB2+FLAG rev	LBL120	ggggaccactttgtacaagaaagctgggtTTACTTATCATCATCATCCTTATAATC			for pDON(A) vector
attB1+PpPsbs	LBL283	ggggacaagtttgtacaaaaaagcaggctATGGCTCAAGCTGCACTCATTTC			to mess around with crePsbs, PpPsbs and AtPsbs capacities in Nb comparisions
Flag+PpPsbs rev	LBL284	TTACTTATCATCATCATCCTTATAATCGTCCTCGATGTCGTCGTCGTTGAC			to mess around with crePsbs, PpPsbs and AtPsbs capacities in Nb comparisions
3'At.PSBS(TP54) + 5'Cre.PSBS(-TP44) for	EE251	CCTCTCGCTCTCTTCaagcaggcgactggcct						Caps are for At.PSBS
3'At.PSBS(TP54) + 5'Cre.PSBS(-TP44) rev	EE252	aggccagtcgcctgcttGAAGAGAGCGAGAGG						Caps are for At.PSBS
3'Cre.PSBS + FLAG rev	EE253	TTACTTATCATCATCATCCTTATAATCggcggactcctcgtcca						Caps are for FLAG+TAA
PpPsbs E135Q F	LBL340	CCAATTCGATATTCAGACTGGCATTCCCTTGAC		tm=76.5, N=33	For SDM prot mut
PpPsbs E240Q F	LBL341	CCAACTGAACATTCAAACGGGCGTGCCCATCAC		tm=80.6, N=33	For SDM prot mut
CrePsbs E103Q F	LBL293	CAGTTTGGCTACCAGACCGGCCTGAACG			For multisite quikchange
CrePsbs E208Q F	LBL294	CAGTTCGACATCCAGACCGGCCTGTCGC			For multisite quikchange
AtPsbs E122Q F	LBL10	CAGACAGGGATACCGATTTACGAAGCAG
AtPsbs E226Q F	LBL12	CAGACCGGTATACCAATTCAAGATATCGAACC
Nanno_ZEP1 +attB1 for	LBL28	ggggacaagtttgtacaaaaaagcaggctATGGTTCAGCTGGGGAC
Nanno_ZEP1 +FLAG rev	LBL30	TTACTTATCATCATCATCCTTATAATCGACAGCAACCGTCTCTT
PsbsTP56+NannoZEP2 for	LBL351	CTCGCTCTCTTCAAACCCATGGCCATCACGATGGCAAC
PsbsTP56+NannoZEP2 rev	LBL352	GTTGCCATCGTGATGGCCATGGGTTTGAAGAGAGCGAG
NannoZEP2-ST (R) FLAG	LBL172	TTACTTATCATCATCATCCTTATAATCCATGAGGGGAAACATACGCCTT
TP Psbs56 +Tp DDE for	LBL156	CTCGCTCTCTTCAAACCCTCAAACCCAGTTGTATCTC
TP Psbs56 +Tp DDE rev	LBL157	GAGATACAACTGGGTTTGAGGGTTTGAAGAGAGCGAG
Tp DDE +FLAG rev	LBL158	TTACTTATCATCATCATCCTTATAATCTCTAATACCACCAAAGATC
attB1+NannoVDE for	LBL179	ggggacaagtttgtacaaaaaagcaggctATGCAAAAAAGAGCGCGAG			Maybe attB adapters are affecting amplification efficiency, will try with topo primers and add attB sites after initial amplification.
NannoVDE+FLAG rev	LBL181	TTACTTATCATCATCATCCTTATAATCcttgggcgctggccggggatc
PsbsTP56+NannoCHYB for	LBL346	CTCGCTCTCTTCAAACCCATGGAGGTCTTTGAAGGAAATC
PsbsTP56+NannoCHYB rev	LBL347	GATTTCCTTCAAAGACCTCCATGGGTTTGAAGAGAGCGAG
NannoCHYB+FLAG rev	LBL237	TTACTTATCATCATCATCCTTATAATCTGCCCCCTGTGGTTG
